# Supplementary material for: Applications of statistical experimental designs to improve statistical inference in weed management
Source: PLoS One. 2021 Sep 15;16(9):e0257472. doi: 10.1371/journal.pone.0257472 (PMC8443065; doi:10.1371/journal.pone.0257472)
Supplement: S1 Data — (CSV) [file pone.0257472.s001.csv]

concentration	id	days	censor
0	1	14	1
0	2	12	1
0	3	14	1
0	4	13	1
0	5	12	1
0	6	12	1
0	7	10	1
0	8	13	1
0	9	11	1
0	10	10	1
0	11	16	1
50	1	16	1
50	2	22	1
50	3	30	0
50	4	30	0
50	5	16	1
50	6	17	1
50	7	30	0
50	8	15	1
50	9	30	0
50	10	14	1
50	11	30	0
50	12	16	1
50	13	15	1
50	14	22	1
50	15	15	1
50	16	30	0
50	17	30	0
50	18	30	0
50	19	30	0
50	20	15	1
50	21	30	0
50	22	16	1
50	23	30	0
50	24	24	1
50	25	30	0
100	1	30	0
100	2	30	0
100	3	30	0
100	4	30	0
100	5	30	0
100	6	30	0
100	7	30	0
100	8	30	0
100	9	30	0
100	10	30	0
100	11	30	0
100	12	30	0
100	13	30	0
100	14	30	0
