# Supplementary material for: Applications of statistical experimental designs to improve statistical inference in weed management
Source: PLoS One. 2021 Sep 15;16(9):e0257472. doi: 10.1371/journal.pone.0257472 (PMC8443065; doi:10.1371/journal.pone.0257472)
Supplement: S2 Data — (CSV) [file pone.0257472.s002.csv]

concentration	id	days	censor
0	1	14	1
0	2	12	1
0	3	14	1
0	4	13	1
0	5	12	1
0	6	12	1
0	7	10	1
0	8	13	1
0	9	11	1
0	10	10	1
0	11	16	1
50	1	16	1
50	2	22	1
50	3	30	0
50	4	30	0
50	5	16	1
50	6	17	1
50	7	30	0
50	8	15	1
50	9	30	0
50	10	14	1
50	11	30	0
50	12	16	1
50	13	15	1
50	14	22	1
50	15	15	1
50	16	30	0
50	17	30	0
50	18	30	0
50	19	30	0
50	20	15	1
50	21	30	0
50	22	16	1
50	23	30	0
50	24	24	1
50	25	30	0
100	1	30	0
100	2	30	0
100	3	30	0
100	4	30	0
100	5	30	0
100	6	30	0
100	7	30	0
100	8	30	0
100	9	30	0
100	10	30	0
100	11	30	0
100	12	30	0
100	13	30	0
100	14	30	0
0	1	7	1
0	2	8	1
0	3	8	1
0	4	7	1
0	5	8	1
0	6	8	1
0	7	7	1
0	8	7	1
0	9	8	1
0	10	8	1
0	11	9	1
0	12	7	1
0	13	7	1
0	14	8	1
0	15	9	1
0	16	7	1
0	17	8	1
0	18	9	1
0	19	7	1
0	20	9	1
0	21	7	1
0	22	8	1
0	23	7	1
0	24	7	1
0	25	8	1
0	26	8	1
0	27	8	1
0	28	7	1
0	29	8	1
0	30	8	1
0	31	8	1
0	32	8	1
50	1	30	0
50	2	30	0
50	3	24	1
50	4	13	1
50	5	30	0
50	6	26	1
50	7	13	1
50	8	30	0
50	9	30	0
50	10	24	1
50	11	13	1
50	12	13	1
50	13	17	1
50	14	30	0
50	15	13	1
50	16	12	1
50	17	14	1
50	18	12	1
